# Supplementary material for: Rest phase snacking increases energy resorption and weight gain in male mice
Source: Mol Metab. 2023 Feb 4;69:101691. doi: 10.1016/j.molmet.2023.101691 (PMC9950950; doi:10.1016/j.molmet.2023.101691)
Supplement: Multimedia component 2 [file mmc2.xlsx]

## Sheet: B1
					2-way ANOVA			Bonferroni post-hoc test
Lipid class	Abbreviation		cluster in heat map	lipid (appearance in heat map)	time	group	interaction	chow ZT3 vs. DTS ZT3	chow ZT3 vs. NTS ZT3	DTS ZT3 vs. NTS ZT3	chow ZT15 vs. DTS ZT15	chow ZT15 vs. NTS ZT15	DTS ZT15 vs. NTS ZT15
Acylcarnitines	AcCa		1	LPC (15:1)	p>0.05	p>0.05	p>0.05	p>0.05	p>0.05	p>0.05	p>0.05	p>0.05	p>0.05
Cholesterylester	CE		1	LPE (18:1)	p>0.05	p>0.05	p>0.05	p>0.05	p>0.05	p>0.05	p>0.05	p>0.05	p>0.05
Ceramides	Cer		1	TG (51:2)	p<0.001	p<0.001	p<0.001	p<0.001	p>0.05	p<0.0001	p>0.05	p>0.05	p>0.05
Diacylglycerides	DAG		1	TG (53:2)	p<0.01	p<0.01	p<0.01	p<0.01	p>0.05	p<0.001	p>0.05	p>0.05	p>0.05
Free fatty acid	FA		1	TG (49:3)	p<0.01	p<0.05	p<0.05	p>0.05	p>0.05	p<0.001	p>0.05	p>0.05	p>0.05
Lysophosphatidylcholines	LPC		1	TG (55:2)	p<0.01	p<0.05	p<0.05	p>0.05	p>0.05	p<0.01	p>0.05	p>0.05	p>0.05
Lysophosphatidylethanolamines	LPE		1	TG (48:3)	p<0.01	p<0.01	p<0.01	p<0.01	p>0.05	p<0.001	p>0.05	p>0.05	p>0.05
Lysophosphatidylinositols	LPI		1	TG (56:2)	p<0.05	p<0.05	p<0.05	p<0.05	p>0.05	p<0.01	p>0.05	p>0.05	p>0.05
Phosphatidylcholines	PC		1	TG (56:1)	p>0.05	p<0.05	p<0.01	p<0.01	p>0.05	p<0.01	p>0.05	p>0.05	p>0.05
Phosphatidylethanolamines	PE		1	TG (46:2)	p>0.05	p<0.01	p<0.001	p<0.001	p>0.05	p<0.001	p>0.05	p>0.05	p>0.05
Phosphatidylinositols	PI		1	TG (53:1)	p<0.05	p<0.01	p<0.01	p<0.01	p>0.05	p<0.001	p>0.05	p>0.05	p>0.05
Sphingomyelins	SM		1	Coenzyme Q9	p<0.01	p<0.0001	p<0.001	p<0.0001	p>0.05	p<0.0001	p>0.05	p>0.05	p>0.05
Triacylglycerols	TG		1	DAG (38:5) (18:1/20:4)	p<0.001	p<0.0001	p<0.0001	p<0.0001	p>0.05	p<0.0001	p>0.05	p>0.05	p>0.05
			1	SM (d44:3)	p>0.05	p<0.01	p<0.01	p<0.001	p>0.05	p<0.05	p>0.05	p<0.05	p>0.05
			1	PC (34:0)	p>0.05	p<0.01	p<0.001	p<0.001	p>0.05	p<0.001	p>0.05	p>0.05	p>0.05
			1	PC (31:0)	p>0.05	p<0.001	p<0.0001	p<0.0001	p>0.05	p<0.0001	p>0.05	p>0.05	p>0.05
			1	PC (33:0)	p>0.05	p<0.001	p<0.001	p<0.0001	p>0.05	p<0.001	p>0.05	p>0.05	p>0.05
			1	Cer (d40:0) (d18:0/22:0)	p>0.05	p<0.0001	p<0.0001	p<0.0001	p>0.05	p<0.0001	p>0.05	p>0.05	p>0.05
			1	Cer (d41:0) (d18:0/23:0)	p>0.05	p<0.0001	p<0.0001	p<0.0001	p>0.05	p<0.0001	p>0.05	p>0.05	p>0.05
			1	PC (30:1)	p>0.05	p<0.0001	p<0.0001	p<0.0001	p>0.05	p<0.0001	p>0.05	p<0.01	p<0.05
			1	PC (30:2)	p<0.01	p<0.0001	p<0.0001	p<0.0001	p>0.05	p<0.0001	p>0.05	p<0.001	p<0.01
			1	SM (d34:0(OH))	p>0.05	p<0.0001	p<0.0001	p<0.0001	p>0.05	p<0.0001	p<0.01	p<0.0001	p<0.05
			1	PE (36:1)	p>0.05	p<0.0001	p<0.0001	p<0.0001	p>0.05	p<0.0001	p<0.05	p<0.001	p>0.05
			1	PC (28:0)	p<0.05	p<0.0001	p<0.0001	p<0.0001	p>0.05	p<0.0001	p>0.05	p<0.001	p<0.05
			1	PC (30:0)	p>0.05	p<0.0001	p<0.0001	p<0.0001	p>0.05	p<0.0001	p>0.05	p<0.01	p<0.05
			1	SM (d40:3)	p<0.05	p<0.05	p<0.05	p>0.05	p>0.05	p>0.05	p<0.01	p>0.05	p<0.01
			1	PC (32:0)	p<0.01	p<0.05	p<0.0001	p<0.05	p>0.05	p<0.0001	p<0.01	p>0.05	p>0.05
			1	SM (d42:3)	p>0.05	p>0.05	p<0.01	p>0.05	p>0.05	p<0.05	p>0.05	p>0.05	p>0.05
			1	PC (37:2)	p>0.05	p>0.05	p<0.01	p>0.05	p>0.05	p<0.001	p>0.05	p>0.05	p>0.05
			1	PI (37:4)	p<0.01	p>0.05	p<0.05	p>0.05	p>0.05	p<0.01	p>0.05	p>0.05	p>0.05
			1	PC (39:4)	p>0.05	p>0.05	p>0.05	p>0.05	p>0.05	p>0.05	p>0.05	p>0.05	p>0.05
			1	SM (d43:3)	p>0.05	p>0.05	p>0.05	p>0.05	p>0.05	p>0.05	p>0.05	p>0.05	p>0.05
			1	LPC (14:0)	p<0.05	p>0.05	p>0.05	p>0.05	p>0.05	p>0.05	p>0.05	p>0.05	p>0.05
			1	PC (33:2)	p<0.05	p<0.05	p>0.05	p>0.05	p>0.05	p>0.05	p>0.05	p>0.05	p>0.05
			1	PC (35:2)	p<0.05	p<0.001	p<0.01	p<0.001	p>0.05	p<0.001	p>0.05	p>0.05	p>0.05
			1	PC (35:3)	p<0.05	p<0.01	p>0.05	p>0.05	p>0.05	p>0.05	p>0.05	p>0.05	p>0.05
			1	TG (58:8)	p<0.0001	p>0.05	p>0.05	p>0.05	p>0.05	p>0.05	p>0.05	p>0.05	p>0.05
			1	PE (36:4)	p<0.0001	p>0.05	p>0.05	p>0.05	p>0.05	p>0.05	p>0.05	p>0.05	p>0.05
			1	PE (38:5)	p<0.0001	p>0.05	p>0.05	p>0.05	p>0.05	p>0.05	p>0.05	p>0.05	p>0.05
			1	TG (55:3)	p<0.001	p>0.05	p>0.05	p>0.05	p>0.05	p>0.05	p>0.05	p>0.05	p>0.05
			1	TG (56:3)	p<0.001	p>0.05	p>0.05	p>0.05	p>0.05	p>0.05	p>0.05	p>0.05	p>0.05
			1	TG (56:6)	p<0.001	p>0.05	p>0.05	p>0.05	p<0.05	p<0.05	p>0.05	p>0.05	p>0.05
			1	TG (58:6)	p<0.001	p>0.05	p>0.05	p>0.05	p>0.05	p<0.05	p>0.05	p>0.05	p>0.05
			1	TG (50:4)	p<0.01	p<0.05	p>0.05	p>0.05	p<0.05	p<0.01	p>0.05	p>0.05	p>0.05
			1	TG (52:4)	p<0.01	p<0.01	p>0.05	p>0.05	p<0.05	p<0.05	p>0.05	p>0.05	p>0.05
			1	TG (50:3)	p<0.01	p<0.01	p<0.05	p>0.05	p>0.05	p<0.001	p>0.05	p>0.05	p>0.05
			1	TG (51:3)	p<0.001	p<0.05	p<0.05	p>0.05	p<0.05	p<0.01	p>0.05	p>0.05	p>0.05
			1	TG (56:5)	p<0.001	p>0.05	p>0.05	p>0.05	p>0.05	p<0.05	p>0.05	p>0.05	p>0.05
			1	TG (49:4)	p<0.05	p<0.05	p>0.05	p>0.05	p<0.05	p<0.05	p>0.05	p>0.05	p>0.05
			1	TG (51:5)	p<0.05	p<0.05	p>0.05	p>0.05	p<0.01	p>0.05	p>0.05	p>0.05	p>0.05
			1	TG (52:5)	p<0.01	p<0.01	p>0.05	p>0.05	p<0.01	p<0.05	p>0.05	p>0.05	p>0.05
			1	TG (52:6)	p<0.05	p<0.01	p>0.05	p>0.05	p<0.01	p>0.05	p>0.05	p>0.05	p>0.05
			1	TG (56:8)	p<0.0001	p<0.01	p>0.05	p>0.05	p<0.01	p>0.05	p>0.05	p>0.05	p>0.05
			1	TG (58:9)	p<0.0001	p<0.01	p>0.05	p>0.05	p<0.01	p>0.05	p>0.05	p>0.05	p>0.05
			1	TG (56:4)	p<0.0001	p>0.05	p>0.05	p>0.05	p>0.05	p>0.05	p>0.05	p>0.05	p>0.05
			1	TG (51:4)	p<0.01	p<0.05	p>0.05	p>0.05	p<0.01	p<0.05	p>0.05	p>0.05	p>0.05
			1	TG (53:4)	p<0.001	p<0.05	p>0.05	p>0.05	p<0.05	p>0.05	p>0.05	p>0.05	p>0.05
			1	PI (34:2)	p<0.01	p<0.05	p<0.01	p>0.05	p<0.01	p<0.001	p>0.05	p>0.05	p>0.05
			1	PI (36:2)	p>0.05	p<0.01	p<0.001	p<0.01	p>0.05	p<0.0001	p>0.05	p>0.05	p>0.05
			1	PE (36:3)	p>0.05	p>0.05	p>0.05	p>0.05	p>0.05	p<0.05	p>0.05	p>0.05	p>0.05
			1	PE (34:2)	p<0.05	p<0.05	p<0.05	p>0.05	p>0.05	p<0.01	p>0.05	p>0.05	p>0.05
			1	PE (36:2)	p>0.05	p<0.001	p<0.01	p<0.001	p>0.05	p<0.0001	p>0.05	p>0.05	p>0.05
			1	PE (38:4)	p<0.05	p>0.05	p>0.05	p>0.05	p>0.05	p<0.05	p>0.05	p>0.05	p>0.05
			1	PE (40:6)	p>0.05	p>0.05	p>0.05	p>0.05	p>0.05	p>0.05	p>0.05	p>0.05	p>0.05
			1	PC (42:3)	p<0.01	p>0.05	p>0.05	p>0.05	p>0.05	p>0.05	p>0.05	p>0.05	p>0.05
			1	PC (44:5)	p<0.05	p<0.05	p>0.05	p>0.05	p>0.05	p>0.05	p>0.05	p>0.05	p>0.05
			1	PC (38:2)	p<0.001	p>0.05	p>0.05	p>0.05	p>0.05	p>0.05	p>0.05	p>0.05	p>0.05
			1	PI (36:4)	p<0.0001	p>0.05	p>0.05	p>0.05	p>0.05	p<0.05	p>0.05	p>0.05	p>0.05
			1	PC (40:2)	p<0.01	p<0.05	p>0.05	p>0.05	p>0.05	p<0.05	p>0.05	p>0.05	p>0.05
			1	PC (42:2)	p<0.01	p<0.05	p>0.05	p>0.05	p>0.05	p<0.01	p>0.05	p>0.05	p>0.05
			1	PI (36:3)	p<0.001	p>0.05	p<0.05	p>0.05	p>0.05	p<0.01	p>0.05	p>0.05	p>0.05
			1	PI (38:5)	p<0.001	p>0.05	p>0.05	p<0.01	p>0.05	p<0.05	p>0.05	p>0.05	p>0.05
			1	Cer (d42:2) (d18:1/24:1)	p<0.0001	p<0.05	p>0.05	p>0.05	p>0.05	p<0.05	p>0.05	p>0.05	p>0.05
			1	PI (38:3)	p<0.001	p<0.05	p>0.05	p>0.05	p>0.05	p>0.05	p>0.05	p>0.05	p>0.05
			1	PI (38:4)	p<0.01	p<0.01	p>0.05	p>0.05	p>0.05	p<0.05	p<0.05	p>0.05	p>0.05
			1	SM (d42:1)	p>0.05	p<0.01	p>0.05	p>0.05	p>0.05	p>0.05	p>0.05	p>0.05	p>0.05
			1	Cer (d40:1) (d18:1/22:0)	p<0.01	p<0.001	p>0.05	p<0.01	p>0.05	p<0.001	p<0.05	p>0.05	p>0.05
			1	PC (40:1)	p<0.05	p<0.0001	p>0.05	p<0.01	p>0.05	p<0.05	p<0.01	p>0.05	p<0.05
			1	PC (42:4)	p>0.05	p>0.05	p>0.05	p>0.05	p>0.05	p>0.05	p>0.05	p>0.05	p>0.05
			1	PC (34:2)	p>0.05	p<0.05	p>0.05	p>0.05	p>0.05	p>0.05	p>0.05	p>0.05	p>0.05
			1	PC (36:4)	p>0.05	p<0.01	p>0.05	p<0.05	p>0.05	p<0.05	p>0.05	p>0.05	p>0.05
			1	PC (32:1)	p<0.05	p>0.05	p>0.05	p>0.05	p>0.05	p>0.05	p>0.05	p>0.05	p>0.05
			1	PC (33:3)	p>0.05	p<0.05	p>0.05	p>0.05	p>0.05	p>0.05	p>0.05	p>0.05	p>0.05
			1	PC (32:2)	p<0.05	p>0.05	p>0.05	p>0.05	p>0.05	p>0.05	p>0.05	p>0.05	p>0.05
			1	PC (34:3)	p>0.05	p>0.05	p>0.05	p>0.05	p>0.05	p>0.05	p>0.05	p>0.05	p>0.05
			2	AcCa (24:0)	p>0.05	p<0.01	p>0.05	p>0.05	p>0.05	p>0.05	p<0.01	p>0.05	p>0.05
			2	LPC (18:0)	p>0.05	p<0.01	p>0.05	p>0.05	p>0.05	p>0.05	p<0.05	p>0.05	p>0.05
			2	LPC (20:0)	p>0.05	p<0.05	p>0.05	p>0.05	p>0.05	p>0.05	p<0.05	p>0.05	p>0.05
			2	LPC (22:1)	p>0.05	p<0.05	p>0.05	p>0.05	p>0.05	p>0.05	p>0.05	p>0.05	p>0.05
			2	LPC (17:0)	p>0.05	p<0.05	p>0.05	p>0.05	p>0.05	p>0.05	p>0.05	p>0.05	p>0.05
			2	LPC (24:1)	p>0.05	p<0.01	p>0.05	p>0.05	p>0.05	p>0.05	p>0.05	p>0.05	p>0.05
			2	LPC (22:0)	p>0.05	p<0.01	p>0.05	p>0.05	p>0.05	p>0.05	p<0.05	p>0.05	p>0.05
			2	LPC (24:0)	p>0.05	p<0.01	p>0.05	p>0.05	p>0.05	p>0.05	p<0.05	p>0.05	p>0.05
			2	LPC (19:0)	p>0.05	p<0.05	p>0.05	p>0.05	p>0.05	p>0.05	p>0.05	p>0.05	p>0.05
			2	LPC (26:1)	p>0.05	p<0.01	p>0.05	p>0.05	p>0.05	p>0.05	p>0.05	p>0.05	p>0.05
			2	LPI (18:2)	p>0.05	p<0.05	p>0.05	p>0.05	p>0.05	p>0.05	p>0.05	p>0.05	p>0.05
			2	LPI (20:4)	p>0.05	p<0.05	p>0.05	p>0.05	p>0.05	p>0.05	p>0.05	p>0.05	p>0.05
			2	LPC (20:1)	p>0.05	p<0.01	p>0.05	p>0.05	p>0.05	p>0.05	p<0.01	p>0.05	p>0.05
			2	LPC (19:1)	p>0.05	p<0.05	p>0.05	p>0.05	p>0.05	p>0.05	p>0.05	p>0.05	p>0.05
			2	LPE (22:6)	p>0.05	p<0.05	p>0.05	p>0.05	p>0.05	p>0.05	p<0.05	p>0.05	p>0.05
			2	LPC (18:3)	p>0.05	p<0.05	p>0.05	p>0.05	p>0.05	p<0.05	p>0.05	p>0.05	p>0.05
			2	LPC (20:5)	p>0.05	p<0.01	p>0.05	p<0.05	p>0.05	p>0.05	p>0.05	p>0.05	p>0.05
			2	AcCa (14:1)	p<0.05	p<0.05	p>0.05	p>0.05	p>0.05	p>0.05	p<0.05	p>0.05	p>0.05
			2	AcCa (18:0)	p>0.05	p>0.05	p>0.05	p>0.05	p>0.05	p>0.05	p>0.05	p>0.05	p>0.05
			2	SM (d38:0)	p>0.05	p<0.0001	p>0.05	p<0.01	p>0.05	p>0.05	p<0.01	p<0.01	p>0.05
			2	SM (d38:1)	p>0.05	p<0.0001	p>0.05	p<0.01	p>0.05	p>0.05	p<0.001	p>0.05	p>0.05
			2	SM (d38:2)	p>0.05	p<0.001	p>0.05	p<0.01	p>0.05	p>0.05	p<0.05	p<0.05	p>0.05
			2	SM (d36:2)	p<0.05	p<0.0001	p>0.05	p<0.0001	p<0.0001	p<0.05	p<0.0001	p<0.0001	p>0.05
			2	SM (d35:1)	p>0.05	p<0.0001	p<0.05	p<0.001	p>0.05	p<0.05	p<0.001	p<0.001	p>0.05
			2	SM (d34:1)	p<0.05	p<0.0001	p<0.001	p<0.0001	p>0.05	p<0.0001	p<0.05	p<0.001	p>0.05
			2	SM (d36:1)	p<0.05	p<0.0001	p<0.05	p<0.0001	p>0.05	p<0.01	p<0.01	p<0.001	p>0.05
			2	PI (34:1)	p>0.05	p<0.0001	p<0.01	p<0.0001	p>0.05	p<0.0001	p<0.001	p<0.05	p>0.05
			2	PI (36:1)	p>0.05	p<0.0001	p>0.05	p<0.0001	p>0.05	p<0.01	p<0.0001	p<0.01	p>0.05
			2	CE(18:1)	p<0.01	p<0.0001	p>0.05	p<0.0001	p<0.001	p>0.05	p<0.0001	p<0.001	p>0.05
			2	SM (d32:1)	p>0.05	p<0.0001	p>0.05	p<0.001	p<0.05	p>0.05	p<0.001	p<0.01	p>0.05
			2	PC (36:1)	p<0.01	p<0.0001	p>0.05	p<0.0001	p<0.0001	p>0.05	p<0.0001	p<0.0001	p<0.01
			2	SM (d30:1)	p>0.05	p<0.0001	p>0.05	p<0.001	p>0.05	p>0.05	p<0.0001	p<0.01	p>0.05
			2	PC (36:0)	p>0.05	p<0.0001	p<0.05	p<0.0001	p<0.05	p<0.01	p<0.01	p<0.01	p>0.05
			2	PC (36:2)	p<0.05	p<0.0001	p>0.05	p<0.001	p>0.05	p<0.05	p<0.05	p>0.05	p>0.05
			2	PC (31:1)	p<0.01	p<0.01	p>0.05	p<0.05	p>0.05	p>0.05	p>0.05	p>0.05	p>0.05
			2	PI (40:6)	p<0.05	p<0.001	p>0.05	p<0.01	p>0.05	p>0.05	p<0.05	p<0.05	p>0.05
			2	SM (d39:1)	p>0.05	p<0.001	p>0.05	p<0.05	p>0.05	p>0.05	p<0.01	p>0.05	p>0.05
			2	SM (d40:1)	p>0.05	p<0.01	p>0.05	p>0.05	p>0.05	p>0.05	p<0.01	p>0.05	p>0.05
			2	SM (d41:1)	p>0.05	p<0.001	p>0.05	p<0.01	p>0.05	p<0.05	p<0.01	p>0.05	p>0.05
			2	SM (d41:2)	p>0.05	p<0.01	p>0.05	p<0.05	p>0.05	p>0.05	p<0.05	p<0.05	p>0.05
			2	SM (d34:2(OH))	p>0.05	p<0.0001	p>0.05	p<0.001	p>0.05	p<0.001	p<0.05	p>0.05	p>0.05
			2	SM (d32:2)	p>0.05	p<0.001	p>0.05	p<0.01	p>0.05	p>0.05	p<0.01	p>0.05	p>0.05
			2	SM (d34:2)	p>0.05	p<0.01	p>0.05	p<0.05	p>0.05	p>0.05	p<0.05	p>0.05	p>0.05
			2	SM (d44:2)	p>0.05	p>0.05	p>0.05	p>0.05	p>0.05	p>0.05	p>0.05	p>0.05	p>0.05
			2	SM (d36:3)	p>0.05	p<0.01	p<0.01	p<0.01	p>0.05	p<0.01	p>0.05	p>0.05	p>0.05
			2	SM (d42:2)	p>0.05	p<0.01	p>0.05	p<0.01	p>0.05	p>0.05	p>0.05	p>0.05	p>0.05
			2	CE(22:6)	p<0.01	p<0.01	p>0.05	p>0.05	p<0.05	p>0.05	p>0.05	p>0.05	p>0.05
			2	CE(20:4)	p<0.01	p>0.05	p>0.05	p>0.05	p>0.05	p>0.05	p>0.05	p>0.05	p>0.05
			2	CE(22:5)	p<0.05	p>0.05	p>0.05	p>0.05	p>0.05	p<0.05	p>0.05	p>0.05	p>0.05
			2	CE(18:3)	p>0.05	p>0.05	p<0.05	p>0.05	p>0.05	p>0.05	p<0.05	p>0.05	p<0.05
			2	CE(18:2)	p<0.05	p<0.0001	p>0.05	p<0.01	p<0.01	p>0.05	p<0.0001	p<0.05	p>0.05
			2	CE(20:3)	p>0.05	p<0.001	p>0.05	p<0.05	p<0.05	p>0.05	p<0.01	p<0.05	p>0.05
			2	PC (38:5)	p<0.01	p<0.01	p>0.05	p>0.05	p<0.01	p>0.05	p<0.05	p>0.05	p>0.05
			2	PC (40:7)	p<0.01	p<0.05	p>0.05	p>0.05	p>0.05	p>0.05	p>0.05	p>0.05	p>0.05
			2	PC (37:6)	p<0.01	p>0.05	p>0.05	p>0.05	p>0.05	p>0.05	p>0.05	p>0.05	p>0.05
			2	PC (39:6)	p<0.05	p>0.05	p<0.05	p>0.05	p>0.05	p>0.05	p<0.05	p>0.05	p>0.05
			2	LPC (18:1)	p<0.05	p<0.05	p>0.05	p>0.05	p>0.05	p>0.05	p<0.05	p>0.05	p>0.05
			2	PC (33:1)	p<0.0001	p<0.001	p>0.05	p>0.05	p>0.05	p>0.05	p<0.0001	p>0.05	p<0.05
			2	PC (35:1)	p<0.001	p<0.0001	p>0.05	p<0.01	p<0.01	p>0.05	p<0.0001	p<0.01	p<0.05
			2	PC (38:6)	p<0.01	p>0.05	p>0.05	p>0.05	p>0.05	p>0.05	p>0.05	p>0.05	p>0.05
			2	PC (40:6)	p<0.05	p>0.05	p>0.05	p>0.05	p>0.05	p>0.05	p<0.05	p>0.05	p>0.05
			2	PC (34:1)	p<0.001	p<0.001	p>0.05	p>0.05	p>0.05	p>0.05	p<0.0001	p>0.05	p<0.05
			2	PC (38:3)	p<0.001	p<0.0001	p>0.05	p<0.05	p>0.05	p>0.05	p<0.001	p<0.05	p>0.05
			2	PC (37:4)	p>0.05	p>0.05	p>0.05	p>0.05	p>0.05	p>0.05	p>0.05	p>0.05	p>0.05
			2	PC (38:4)	p>0.05	p>0.05	p>0.05	p>0.05	p>0.05	p>0.05	p>0.05	p>0.05	p>0.05
			2	PC (37:3)	p<0.01	p>0.05	p>0.05	p>0.05	p>0.05	p>0.05	p>0.05	p>0.05	p>0.05
			2	PC (37:5)	p>0.05	p<0.05	p>0.05	p>0.05	p>0.05	p>0.05	p>0.05	p>0.05	p>0.05
			2	PC (39:5)	p<0.05	p>0.05	p>0.05	p>0.05	p>0.05	p>0.05	p>0.05	p>0.05	p>0.05
			2	PC (41:6)	p<0.01	p>0.05	p>0.05	p>0.05	p>0.05	p>0.05	p>0.05	p>0.05	p>0.05
			2	PC (42:7)	p<0.01	p>0.05	p>0.05	p>0.05	p>0.05	p>0.05	p>0.05	p>0.05	p>0.05
			2	PC (42:10)	p>0.05	p>0.05	p>0.05	p>0.05	p>0.05	p>0.05	p>0.05	p>0.05	p>0.05
			2	PC (40:8)	p<0.01	p>0.05	p>0.05	p>0.05	p>0.05	p>0.05	p>0.05	p>0.05	p>0.05
			2	PC (42:9)	p<0.01	p>0.05	p>0.05	p>0.05	p>0.05	p>0.05	p<0.05	p>0.05	p>0.05
			not included in heat map	FA (18:2)	p<0.05	p>0.05	p>0.05	p>0.05	p>0.05	p>0.05	p>0.05	p>0.05	p>0.05
			not included in heat map	FA (18:1)	p<0.001	p>0.05	p>0.05	p>0.05	p>0.05	p>0.05	p>0.05	p>0.05	p>0.05
			not included in heat map	FA (22:5)	p<0.05	p>0.05	p>0.05	p>0.05	p>0.05	p>0.05	p>0.05	p>0.05	p>0.05
			not included in heat map	FA (18:3)	p<0.01	p>0.05	p<0.01	p>0.05	p<0.05	p>0.05	p>0.05	p>0.05	p>0.05
